# Supplementary material for: Using Early Data to Estimate the Actual Infection Fatality Ratio from COVID-19 in France
Source: Biology (Basel). 2020 May 8;9(5):97. doi: 10.3390/biology9050097 (PMC7284549; doi:10.3390/biology9050097)
Supplement: Supplementary file 1 [file biology-09-00097-s001.zip]

Archive with 12 entries (12 files):
- data_death.mat
- data_smooth5.mat
- distri2D.m
- Estim_Bayes.m
- find_MLE.m
- IFR.m
- plot_fit.m
- readme.txt
- resBayes_1.mat
- resBayes_2.mat
- SIR.m
- vrais_COVID.m
