# Supplementary material for: Using Early Data to Estimate the Actual Infection Fatality Ratio from COVID-19 in France
Source: Biology (Basel). 2020 May 8;9(5):97. doi: 10.3390/biology9050097 (PMC7284549; doi:10.3390/biology9050097)
Supplement: Supplementary file 1 [file biology-09-00097-s001.zip › readme.txt]

Save all the programs in the same folder.

- Estim_Bayes.m : launch this program to build a chain with 10^6 interations,
with Metropolis-Hastings (MCMC) algorithm. The results are saved in a file
"resBayes_ns" with ns a simulation number. This saved file contains 4 matrices
AFR (corresponding to alpha),  T0FR (corresponding to t0), K (corresponding to kappa),
vFR (the associated likelihood).

- find_MLE.m : launch this program to compute the MLE. The program uses random 
initial guesses. Each result is saved in a file "MLE_ns", which contains a matrix
THETA (THETA(:,1) corresponds to alpha, THETA(:,2) corresponds to t0, THETA(:,3) corresponds to kappa)
and vT (associated likelihood).

- IFR.m : computes the IFR (requires that the posterior distributions are computed previously, if not, based only on a sample of the two chains corresponding
to the posterior in Fig A2)

- plot_fit.m : compares the expected number of observed cases associated with the MLE with the data

- distri2D : plot the joint posterior distributions of (alpha,kappa), (t_0,alpha) and (t_0,kappa)
(requires that the posterior distributions are computed previously)

- the two chains corresponding to Fig. A2 are saved in the files "resBayes_ns". They only contain the values of the 
parameters (alpha, t_0, kappa) and of the likelihood
